# Supplementary material for: Characterization of the zinc finger μ-protein HVO_0758 from Haloferax volcanii: biological roles, zinc binding, and NMR solution structure
Source: Front Microbiol. 2023 Nov 29;14:1280972. doi: 10.3389/fmicb.2023.1280972 (PMC10716476; doi:10.3389/fmicb.2023.1280972)
Supplement: Supplementary file 15 [file Table_1.XLSX]

## Sheet: Tabelle1
Cluster	GeneID	Expr. rel to WT (based on log2FC)	Protein name	UniProt Acc #	Functional Class	MW norm. Counts WT	MW norm. Counts d0758
1	HVO_A0133	0.0405805	conserved hypothetical protein	D4GQG3	CHY	4461.83	79.2669
deleted	HVO_0758	0.0453999	small CPxCG-related zinc finger protein	D4GTQ1	GEN	338.792	4.93711
2	HVO_1204	0.0467276	hypothetical protein	D4GWX1	HY	1015.23	20.73
3	HVO_0227	0.0530467	conserved hypothetical protein	D4GZH2	CHY	6143.95	172.142
1	HVO_A0132_A	0.0818088	ISH9-type transposase HfIRS2 (nonfunctional)	#N/A	ISH	1077.7	48.8324
2	HVO_1203	0.0974965	arl cluster protein ArlD	D4GWW9	MIS	786.367	49.7032
4	HVO_A0350	0.109514	conserved hypothetical protein	D4GR24	CHY	1085.5	66.8097
	HVO_2649	0.125676	conserved hypothetical protein	D4GV04	CHY	292.357	18.4275
2	HVO_1213	0.148985	arl cluster protein ArlCE	D4GWY6	MIS	186.366	18.0142
4	HVO_A0351	0.153105	hypothetical protein	D4GR25	HY	1555.67	162.194
2	HVO_1201	0.155892	sensor box histidine kinase	D4GWW5	SIG	1221.14	144.091
5	HVO_A0187	0.172829	conserved hypothetical protein	D4GQL6	CHY	210.793	25.7704
	HVO_2174	0.175956	conserved hypothetical protein	D4GVA7	CHY	2286.08	318.735
	HVO_2301	0.179276	conserved hypothetical protein	D4GWG9	CHY	419.86	58.2122
	HVO_B0288	0.186115	conserved hypothetical protein	D4GPT5	CHY	119.148	14.1619
6	HVO_2983_A	0.191431	conserved hypothetical protein	#N/A	CHY	1403.7	194.665
	HVO_A0365	0.192291	conserved hypothetical protein (nonfunctional)	D4GR34	CHY	402.313	55.2898
	HVO_B0382	0.198209	TATA-binding transcription initiation factor	D4GQ28	TC	629.676	97.104
2	HVO_1205	0.200951	taxis cluster protein CheD	D4GWX2	SIG	58.936	5.57178
2	HVO_1211	0.203203	archaellin A2	D4GWY2	MOT	676.087	109.915
	HVO_C0054	0.211063	hypothetical protein	D4H0E1	HY	366.559	54.8544
	HVO_1563	0.221419	conserved hypothetical protein	D4GYZ2	CHY	535.387	98.1445
2	HVO_1202	0.227075	conserved hypothetical protein	D4GWW7	CHY	94.346	14.0291
	HVO_1410	0.238016	conserved hypothetical protein	D4GXZ0	CHY	169.134	30.2057
2	HVO_1210	0.245891	archaellin A1	D4GWY0	MOT	420.722	77.2522
7	HVO_1606	0.2626	conserved hypothetical protein	D4GZ35	CHY	354.445	78.0787
2	HVO_1206	0.264593	taxis cluster protein CheC	D4GWX3	SIG	117.164	23.0177
8	HVO_A0314	0.266202	hypothetical protein	D4GQZ1	HY	75.6232	13.5937
	HVO_0471	0.270552	conserved hypothetical protein	D4GS11	CHY	109.164	21.0695
	HVO_A0608	0.272434	spurious ORF	#N/A	-	32.2825	3.71944
	HVO_A0590	0.277523	conserved hypothetical protein	D4GRQ0	CHY	67.8497	12.4941
8	HVO_A0315	0.278537	conserved hypothetical protein	D4GQZ2	CHY	412.625	81.8351
9	HVO_A0138	0.28727	conserved hypothetical protein	D4GQG7	CHY	269.542	59.393
4	HVO_A0352	0.298372	ISH3-type transposase ISH51 (nonfunctional)	-	ISH	168.514	38.6113
	HVO_0420	0.300672	transducer protein MpcT	D4GRW1	SIG	249.857	62.7213
	HVO_0577	0.300901	DUF2082 family protein	D4GSH3	GEN	106.478	22.7152
2	HVO_1214	0.305429	arl cluster protein ArlF	D4GWY7	MIS	47.3121	8.59014
10	HVO_B0108	0.313359	ABC-type transport system permease protein (substrate L-rhamnose)	D4GPB0	TP	59.9856	12.9442
	HVO_B0352	0.313907	cupin 2 barrel domain protein	D4GPZ9	GEN	89.1586	21.3499
11	HVO_0865	0.315777	FkbM family methyltransferase	D4GUL2	GEN	522.787	146.704
7	HVO_1607	0.318635	conserved hypothetical protein	D4GZ36	CHY	135.981	34.213
	HVO_1126	0.321809	transducer protein HemAT	D4GW74	SIG	160.944	42.5374
3	HVO_0229	0.325531	conserved hypothetical protein	D4GZH4	CHY	85.1479	21.2835
12	HVO_2607	0.325737	PQQ repeat protein	D4GUD2	GEN	147.677	39.2017
10	HVO_B0107	0.333027	ABC-type transport system permease protein (substrate L-rhamnose)	D4GPA9	TP	65.8413	16.1471
	HVO_1713	0.33621	receiver/sensor box histidine kinase	D4H058	SIG	302.366	88.9861
12	HVO_2606	0.34184	PQQ repeat protein	D4GUC9	GEN	129.813	37.0468
11	HVO_0866	0.345841	homolog to alanine-tRNA ligase	D4GUL3	GEN	293.434	87.5102
	HVO_A0540	0.351434	homolog to receiver/sensor box histidine kinase	D4GRK2	GEN	115.358	31.3053
	HVO_1254	0.355379	conserved hypothetical protein	D4GX60	CHY	62.1966	16.6637
	HVO_1350	0.362255	ArsR family transcription regulator	D4GXN2	REG	387.214	123.826
6	HVO_2983	0.370246	IMPACT family protein	D4GY65	GEN	209.559	68.2414
	HVO_2232	0.379155	KaiC-type circadian clock protein CirD	D4GVU8	MIS	205.996	69.1713
	HVO_A0435	0.380558	DUF2204 family protein	D4GRA1	GEN	28.8555	6.28763
	HVO_0555	0.382016	transducer protein Htr15	D4GSF2	SIG	123.985	40.5153
	HVO_2017	0.387347	conserved hypothetical protein	D4GU30	CHY	3191.54	1155.71
6	HVO_2984	0.393137	probable repressor of tryptophan metabolism TrpY	D4GY66	REG	395.777	139.472
	HVO_1848_A	0.394505	small CPxCG-related zinc finger protein	#N/A	GEN	856.17	297.297
9	HVO_A0139	0.403062	SWIM zinc finger domain protein	D4GQG8	GEN	63.3974	19.6304
3	HVO_0228	0.404891	ParA domain protein	D4GZH3	GEN	41.9494	12.0439
	HVO_1095	0.410346	probable secreted glycoprotein	D4GW17	GEN	126.97	43.5411
	HVO_0154	0.42405	conserved hypothetical protein	D4GZ98	CHY	71.679	25.3202
	HVO_2397	0.426419	ABC-type transport system periplasmic substrate-binding protein (probable substrate zinc)	D4GWP4	TP	54.8406	18.7153
	HVO_A0326	0.428435	beta-D-galactosidase	D4GR03	MIS	128.646	48.2199
1	HVO_A0132	0.430337	ISH16-type transposase HfIRS5 (nonfunctional)	-	ISH	217.874	81.5251
	HVO_1309	0.434653	peptidase M24 family protein (homolog to Xaa-Pro dipeptidase)	D4GXF6	GEN	365.004	147.066
	HVO_B0113	0.443788	probable F420-dependent oxidoreductase	D4GPB4	GEN	262.537	104.727
2	HVO_1225	0.451923	purine-binding taxis protein CheW	D4GX03	SIG	390.451	162.807
1	HVO_A0131_A	0.455288	conserved hypothetical protein	#N/A	CHY	330.277	117.922
	HVO_1334	0.455653	conserved hypothetical protein	D4GXK3	CHY	40.8726	14.4793
	HVO_B0290	0.457657	probable inositol-1(or 4)-monophosphatase / fructose-1,6-bisphosphatase, archaeal-type	D4GPT7	CIM	123.153	50.1903
	HVO_2805	0.463465	conserved hypothetical protein	D4GX32	CHY	248.287	106.617
	HVO_C0003	0.46593	conserved hypothetical protein	D4H094	CHY	274.802	108.439
5	HVO_A0186	0.471291	ATP-grasp domain protein	D4GQL5	GEN	69.5284	28.0729
10	HVO_B0106	0.471468	ABC-type transport system periplasmic substrate-binding protein (substrate L-rhamnose)	D4GPA8	TP	123.226	52.6921
	HVO_0092	0.483881	conserved hypothetical protein	D4GYT7	CHY	658.583	277.187
13	HVO_3004	0.48468	DUF125 family protein (nonfunctional)	D4GYA7	GEN	72.8889	30.2057
13	HVO_3005	0.484982	transducer protein Htr15	D4GYB1	SIG	105.74	45.8731
14	HVO_1432	2.07251	homolog to virus structural protein HRPV1-VP3	D4GY28	MIS	26.0365	70.8244
15	HVO_0664	2.15403	conserved hypothetical protein	D4GSS4	CHY	62.856	179.308
16	HVO_2153	2.2046	probable copper-containing oxidoreductase	D4GV86	GEN	965.008	2551.58
15	HVO_0665	2.21704	adenosine diphosphate thiazole synthase, cysteine-dependent	D4GSS5	COM	150.055	419.692
16	HVO_2142	2.26792	small CPxCG-related zinc finger protein	D4GUT9	GEN	102.785	285.829
14	HVO_1433	2.31141	homolog to pHK2-ORF2	D4GY29	GEN	27.1042	88.7352
17	HVO_2451	2.31155	pilin PilA	D4GT31	MIS	200.434	554.366
	HVO_1635	2.40308	conserved hypothetical protein	D4GZ64	CHY	80.9013	240.583
16	HVO_2137	2.42462	cupin 2 barrel domain protein	D4GUT4	GEN	39.8261	539.267
17	HVO_2450	2.44196	pilin PilA	D4GT29	MIS	58.6275	179.456
	HVO_1212	2.45853	KaiC-type circadian clock protein CirA	D4GWY5	MIS	66.0168	203.743
18	HVO_1228	2.48739	DUF5059 domain / halocyanin domain protein	D4GX08	GEN	20.2654	71.3926
16	HVO_2154	2.51355	phosphomethylpyrimidine synthase	D4GV87	COM	622.208	1894.27
16	HVO_2140	2.66115	conserved hypothetical protein	D4GUT7	CHY	58.0195	201.02
18	HVO_1230	2.67365	mechanosensitive channel protein MscS (nonfunctional)	D4GX11	TP	29.3969	105.111
18	HVO_1227	2.80437	xanthine/uracil permease family transport protein	D4GX06	TP	19.2642	76.8906
18	HVO_1229	2.84936	conserved hypothetical protein	D4GX10	CHY	6.01307	36.6335
	HVO_1586	2.89019	SDF family transport protein (probable substrate glutamate/aspartate)	D4GZ15	TP	21.1153	88.7057
16	HVO_2149_A	3.19923	XapX family protein	#N/A	GEN	96.3423	432.636
16	HVO_2150	3.28288	halocyanin	D4GV83	EM	477.888	2115.02
	HVO_C0030	3.31118	hypothetical protein	D4H0B8	HY	579.07	2684.37
16	HVO_2147	3.57031	homolog to nitric oxide reductase subunit B	D4GUU4	GEN	130.273	701.063
19	HVO_0623	3.68973	MoaD family protein	D4GSL9	GEN	121.632	732.9
16	HVO_2134	3.88942	DUF2249 family protein	D4GUT1	GEN	54.9465	342.307
19	HVO_0624	4.19666	conserved hypothetical protein	D4GSM0	CHY	123.731	769.577
	HVO_A0010	4.66197	DUF2204 family protein	D4GQ42	GEN	0.892282	26.6708
16	HVO_2146	4.86888	conserved hypothetical protein	D4GUU3	CHY	22.8243	205.698
16	HVO_2136	5.51032	conserved hypothetical protein	D4GUT3	CHY	28.42	289.238
16	HVO_2141	9.49122	nitrite reductase, copper-containing	D4GUT8	MIS	112.697	1939.7
