# Supplementary material for: Characterization of the zinc finger μ-protein HVO_0758 from Haloferax volcanii: biological roles, zinc binding, and NMR solution structure
Source: Front Microbiol. 2023 Nov 29;14:1280972. doi: 10.3389/fmicb.2023.1280972 (PMC10716476; doi:10.3389/fmicb.2023.1280972)
Supplement: Supplementary file 16 [file Table_2.XLSX]

## Sheet: Tabelle1
Cluster	GeneID	Expr. rel to WT (based on log2FC)	Protein name	UniProt Acc #	Functional Class	MW norm. Counts WT	MW norm. Counts d2753
1	HVO_1211	0.00123458	archaellin A2	D4GWY2	MOT	6840.25	1.82662
1	HVO_1210	0.00303435	archaellin A1	D4GWY0	MOT	1928.55	0.446965
1	HVO_1213	0.00751134	arl cluster protein ArlCE	D4GWY6	MIS	631.213	0.223482
1	HVO_1217	0.00780396	archaellar motor/biogenesis protein ArlI	D4GWZ0	MOT	645.413	0.499413
1	HVO_1218	0.00954174	archaellar motor/biogenesis protein ArlJ	D4GWZ2	MOT	564.566	0.998827
1	HVO_1206	0.00969522	taxis cluster protein CheC	D4GWX3	SIG	465.324	0.223482
	HVO_2753	0.00977497	small CPxCG-related zinc finger protein	D4GWB3	GEN	1097.24	5.38865
1	HVO_1208	0.00979452	conserved hypothetical protein	D4GWX8	CHY	432.833	0
1	HVO_1207	0.0101354	response regulator CheY	D4GWX6	SIG	413.864	0
1	HVO_1219	0.0106969	taxis protein CheF2	D4GWZ4	SIG	469.259	0.722896
1	HVO_1222	0.0123136	protein-glutamate O-methyltransferase CheR	D4GWZ8	SIG	328.309	0
1	HVO_1209	0.0150629	HTH domain protein	D4GWX9	GEN	296.04	0.446965
1	HVO_1215	0.0165926	arl cluster protein ArlG	D4GWY8	MIS	256.652	0.275931
1	HVO_1212	0.018101	KaiC-type circadian clock protein CirA	D4GWY5	MIS	223.989	0.223482
1	HVO_1214	0.0192475	arl cluster protein ArlF	D4GWY7	MIS	194.728	0
1	HVO_1216	0.0196848	arl cluster protein ArlH	D4GWY9	MIS	288.461	1.72172
1	HVO_1221	0.0261955	taxis protein CheF1	D4GWZ6	SIG	316.754	4.16634
1	HVO_1220	0.0319904	conserved hypothetical protein	D4GWZ5	CHY	107.507	0
7	HVO_2649	0.0403911	conserved hypothetical protein	D4GV04	CHY	828.117	27.1531
1	HVO_1205	0.0582164	taxis cluster protein CheD	D4GWX2	SIG	254.065	10.3965
2	HVO_0471	0.105665	conserved hypothetical protein	D4GS11	CHY	326.515	29.2168
	HVO_2461	0.13885	CBS domain protein	D4GT51	GEN	120.559	13.0372
1	HVO_1201	0.150982	sensor box histidine kinase	D4GWW5	SIG	2800.7	391.809
3	HVO_0555	0.15242	transducer protein Htr15	D4GSF2	SIG	286.676	38.1926
1	HVO_1225	0.154066	purine-binding taxis protein CheW	D4GX03	SIG	1270.83	180.24
4	HVO_1126	0.170255	transducer protein HemAT	D4GW74	SIG	271.694	40.8219
5	HVO_3004	0.194867	DUF125 family protein (nonfunctional)	D4GYA7	GEN	349.677	61.3617
	HVO_2301	0.197994	conserved hypothetical protein	D4GWG9	CHY	418.52	73.8927
	HVO_A0590	0.204233	conserved hypothetical protein	D4GRQ0	CHY	20.8957	26.5761
	HVO_1713	0.219758	receiver/sensor box histidine kinase	D4H058	SIG	684.484	140.18
1	HVO_1224	0.233723	protein-glutamate methylesterase / protein-glutamine glutaminase CheB	D4GX02	SIG	133.304	26.8384
1	HVO_1202	0.23918	conserved hypothetical protein	D4GWW7	CHY	248.696	53.9914
	HVO_1902	0.249282	conserved hypothetical protein	D4GTD5	CHY	292.306	66.8826
	HVO_1863	0.253426	conserved hypothetical protein	D4GSW6	CHY	134.035	29.8212
	HVO_B0193	0.263689	ArsR family transcription regulator	D4GPJ4	REG	10.6505	13.7601
1	HVO_1203	0.271927	arl cluster protein ArlD	D4GWW9	MIS	1829.45	469.383
1	HVO_1204	0.277804	hypothetical protein	D4GWX1	HY	1680.81	438.631
5	HVO_3005	0.277837	transducer protein Htr15	D4GYB1	SIG	386.902	99.422
1	HVO_1223	0.291923	taxis sensor histidine kinase CheA	D4GWZ9	SIG	411.366	111.048
5	HVO_3003	0.304704	conserved hypothetical protein	D4GYA4	CHY	227.81	64.1758
	HVO_1999	0.354801	transducer protein Htr7	D4GTM7	SIG	139.809	45.4877
4	HVO_1125	0.384564	cysteine--tRNA ligase	D4GW72	TL	846.688	311.646
6	HVO_2469	0.389178	SNF family transport protein	D4GT71	TP	610.346	226.793
7	HVO_2648	0.413065	probable D-2-hydroxyacid dehydrogenase	D4GV02	GEN	207.407	80.2916
	HVO_2174	0.416596	conserved hypothetical protein	D4GVA7	CHY	3712.65	1492.8
6	HVO_2470	0.422948	SNF family transport protein	D4GT73	TP	151.688	59.9296
	HVO_2074	0.431407	probable secreted glycoprotein	D4GU87	GEN	431.975	177.832
2	HVO_0470	0.457971	threonine synthase	D4GS10	AA	41.9545	16.7566
	HVO_1556	0.463393	conserved hypothetical protein	D4GYY5	CHY	90.9501	38.6532
3	HVO_0553	0.474451	chemotactic signal transduction system periplasmic substrate-binding protein BasB	D4GSF0	SIG	39.0927	15.9562
	HVO_0227	0.492139	conserved hypothetical protein	D4GZH2	CHY	13730.9	6457
8	HVO_A0547	2.02045	DUF1028 family protein	D4GRK9	GEN	40.9279	43.1206
	HVO_0133	2.04037	thermosome subunit 1	O30561	CHP	363.102	762.423
	HVO_1122	2.04151	conserved hypothetical protein	D4GW67	CHY	205.764	427.97
	HVO_1481	2.04482	UspA domain protein	D4GYC1	GEN	415.43	865.817
9	HVO_2057	2.05247	glucose-1-phosphate thymidylyltransferase Agl11	D4GU70	CHM	160.506	337.41
10	HVO_2238	2.09438	conserved hypothetical protein	D4GVV4	CHY	31.7215	71.3637
11	HVO_1197	2.09748	RIO-type protein kinase domain protein	D4GWV9	GEN	471.149	1005.55
	HVO_0932	2.09905	UspA domain protein	D4GV17	GEN	26.6314	60.575
	HVO_0401	2.14866	UspA domain protein	D4H027	GEN	647.734	1427.31
12	HVO_0598	2.15226	conserved hypothetical protein	D4GSJ3	CHY	50.3604	113.659
	HVO_A0334	2.16075	conserved hypothetical protein	D4GR11	CHY	16.3923	17.4133
13	HVO_2030	2.18559	receiver/sensor box histidine kinase (nonfunctional)	D4GU42	SIG	502.535	1115.9
13	HVO_2044	2.20795	intein-related probable LAGLIDADG endonuclease I-EndH	D4GU58	MIS	22.3154	54.0302
14	HVO_1697	2.23278	FAD-dependent oxidoreductase (GlcD/DLD_GlcF/GlpC domain fusion protein)	D4H042	GEN	186.288	425.51
13	HVO_2018	2.23629	conserved hypothetical protein	D4GU31	CHY	179.823	415.227
	HVO_2384	2.26698	CBS domain protein	D4GWN2	GEN	1747.55	4053.25
	HVO_2150	2.28888	halocyanin	D4GV83	EM	133.418	315.262
15	HVO_2155	2.3209	homolog to sodium/calcium antiporter	D4GV88	GEN	80.2446	193.344
13	HVO_2025	2.32615	receiver/sensor box protein	D4GU38	GEN	54.8862	134.44
13	HVO_2022	2.34873	conserved hypothetical protein	D4GU35	CHY	66.2924	163.089
13	HVO_2040	2.38613	GalE family epimerase/dehydratase	D4GU54	GEN	109.923	270.929
	HVO_1961	2.39329	conserved hypothetical protein	D4GTJ0	CHY	317.917	776.479
9	HVO_2059	2.39575	dTDP-glucose 4,6-dehydratase	D4GU72	CHM	61.6179	154.82
	HVO_0450	2.39999	Hsp20-type molecular chaperone	D4GRZ1	CHP	248.535	614.094
13	HVO_2032	2.41208	ABC-type transport system ATP-binding protein (probable substrate sugar)	D4GU45	TP	72.8612	183.629
16	HVO_B0361	2.46847	HTH-10 family transcription regulator DmsR	D4GQ08	REG	38.8911	36.1151
11	HVO_1198	2.53744	UspA domain protein	D4GWW0	GEN	216.272	568.846
15	HVO_2156	2.54637	UspA domain protein	D4GV89	GEN	116.032	306.122
10	HVO_2239	2.55277	UspA domain protein	D4GVV5	GEN	896.605	2341
13	HVO_2037	2.56124	DUF2078 family protein	D4GU50	GEN	1029.3	2688.35
17	HVO_1587	2.56309	conserved hypothetical protein	D4GZ16	CHY	39.4858	108.665
	HVO_1087	2.58201	UspA domain protein	D4GW02	GEN	317.989	848.399
10	HVO_2241	2.60949	conserved hypothetical protein	D4GVV7	CHY	242.549	650.171
13	HVO_2015	2.62636	conserved hypothetical protein	D4GU28	CHY	175.415	474.194
13	HVO_2014	2.63054	small CPxCG-related zinc finger protein	D4GU27	GEN	16.5757	50.247
13	HVO_2036	2.69179	conserved hypothetical protein	D4GU49	CHY	14.7323	46.4979
13	HVO_2035	2.69749	TrmB family transcription regulator	D4GU48	REG	50.1465	143.521
13	HVO_2031	2.74073	ABC-type transport system periplasmic substrate-binding protein (probable substrate sugar)	D4GU44	TP	81.8782	235.174
15	HVO_2159	2.81241	conserved hypothetical protein	D4GV92	CHY	147.411	428.848
9	HVO_2060	2.81721	low-salt glycan biosynthesis protein Agl8	D4GU73	MIS	86.7788	255.522
9	HVO_2058	2.83072	dTDP-4-dehydrorhamnose reductase	D4GU71	CHM	75.9225	225.651
13	HVO_2019	2.92028	PRC domain protein	D4GU32	GEN	134.878	408.917
13	HVO_2039	2.9522	conserved hypothetical protein	D4GU53	CHY	65.5469	205.761
13	HVO_2041	2.96762	conserved hypothetical protein	D4GU55	CHY	23.3399	77.8082
17	HVO_1586	3.06618	SDF family transport protein (probable substrate glutamate/aspartate)	D4GZ15	TP	30.2896	101.883
	HVO_2009	3.15744	conserved hypothetical protein	D4GTN7	CHY	69.0238	234.056
16	HVO_B0359	3.15783	YidE family protein	D4GQ06	GEN	9.41419	7.11037
	HVO_0763	3.23586	DoxX domain protein	D4GTQ8	GEN	1361.07	4535.12
13	HVO_2033	3.27649	ABC-type transport system permease protein (probable substrate sugar)	D4GU46	TP	18.4047	70.9555
15	HVO_2160	3.30978	probable secreted glycoprotein	D4GV93	GEN	881.227	2992.51
	HVO_1757	3.87396	DoxX domain protein	D4GS82	GEN	492.426	1978.05
14	HVO_1696	3.88264	LctP family transport protein	D4H041	TP	89.728	372.031
12	HVO_0597	3.9091	OsmC domain protein	D4GSJ2	GEN	106.027	437.375
13	HVO_2016	4.14919	conserved hypothetical protein	D4GU29	CHY	67.6183	307.406
8	HVO_A0548	4.15992	DoxX domain protein	D4GRL0	GEN	6.7541	3.9041
13	HVO_2034	4.49804	ABC-type transport system permease protein (probable substrate sugar)	D4GU47	TP	21.0852	110.042
	HVO_0105	4.67098	FAD-dependent oxidoreductase	#N/A	GEN	608.454	2973.74
9	HVO_2061	5.0185	low-salt glycan biosynthesis hexosyltransferase Agl6	D4GU74	MIS	118.793	637.938
13	HVO_2012	6.11096	receiver box response regulator	D4GTP0	SIG	148.851	965.745
9	HVO_2065	6.54327	conserved hypothetical protein	D4GU78	CHY	24.9674	192.062
