# Supplementary material for: Characterization of the zinc finger μ-protein HVO_0758 from Haloferax volcanii: biological roles, zinc binding, and NMR solution structure
Source: Front Microbiol. 2023 Nov 29;14:1280972. doi: 10.3389/fmicb.2023.1280972 (PMC10716476; doi:10.3389/fmicb.2023.1280972)
Supplement: Supplementary file 18 [file Table_4.XLSX]

## Sheet: Tabelle1
Function	Name	5'->3'
deletion mutants	0758_P1	CCGACGCGGTCGGGAAAC
	0758_P2	TCGCGGTTATCTGAGCCGCGTTGTCTTCATACGCTCC
	0758_P3	ATGAAGACAACGCGGCTCAGATAACCGCGAGTCGACCG
	0758_P4	ACCCGACCACGACGCCTAC
overexpression 0758NHis	0758NHis_for	GACTAGCATATGCACCACCACCACCACCACAAGACAACGCGGAAGGGGCT
	0758NHis_rev	GACTAGGGTACCTTATCTGAGTTCCTTCCACTCGCGCC
overexpression 0758CHis	0758CHis_for	GACTAGCCATGGGGAAGACAACGCGGAAGGGGCTTCG
	0758CHis_rev	GACTAGGGTACCTTAGTGGTGGTGGTGGTGGTGTCTGAGTTCCTTCCACTCGCGCC
overexpression 0758NHis PM	0758NHis_Cys1_for	GACGGCTGACCGCCTCCGAGTGC
	0758NHis_Cys1_rev	CGCACTCGGAGGCGGTCAGCCGT
	0758NHis_Cys2_for	GCGACTCGCCGGCCTCGGAGCAGG
	0758NHis_Cys2_rev	TGAAGAAGAAAAACGACCCCGACG
	0758NHis_Cys3_for	CGCAGTCGGCGGCGATACGGACCG
	0758NHis_Cys3_rev	GGCGCGAGTGGAAGGAACTC
	0758NHis_Cys4_for	CACTCGCGCCCGGCGTCGGCGCAG
	0758NHis_Cys4_rev	CGCCGACGCCGGGCGCGAGTGGAAG
overexpression 0758CHis PM	0758CHis_R9A_for	TGAAGACAACGCGGAAGGGGCTTGCAGACGGGGAGTTGG
	0758CHis_R9A_rev	CTTTTTCCAACTCCCCGTCTGCAAGCCCCTTCCGCGTTGTC
	0758CHis_E28A_for	GCTCCGAGTGCGGCGCGTCGCTGAAGAAGAAAAACGACC
	0758CHis_E28A_rev	TTTTCTTCTTCAGCGACGCGCCGCACTCGGAGCAGGTCAG
	0758CHis_K31A_for	GCTCCGAGTGCGGCGAGTCGCTGGCGAAGAAAAACGACC
	0758CHis_K31A_rev	CGTCGGGGTCGTTTTTCTTCGCCAGCGACTCGCCGCAC
Northern Blot probes	0758_fw	GCGCCGCGAGGTGACAACAG
	0758_rev	GTTCTCGGACGGCCGCTTTC
	B0382_fw	GTCGCAGGTGAACGCCATCG
	B0382_rev	CGTCGCCAACCCGCTTCAC
